# Supplementary material for: The ecology and epidemiology of malaria parasitism in wild chimpanzee reservoirs
Source: Commun Biol. 2022 Sep 27;5:1020. doi: 10.1038/s42003-022-03962-0 (PMC9515101; doi:10.1038/s42003-022-03962-0)
Supplement: Supplementary file 4 — Supplementary Data 1-4 [file 42003_2022_3962_MOESM4_ESM.xlsx]

## Sheet: Supplementary Data 1
Accession	Parasite species
AF069605.1	Plasmodium falciparum
AF069624.1	Plasmodium malariae
EU400402.1	Plasmodium inui
EU400407.1	Plasmodium coatneyi
GU723538.1	Plasmodium ovale wallikeri
GU815519.1	Plasmodium vivax
HM234998.1	Plasmodium blacklocki
HM235014.1	Plasmodium adleri
HM235019.1	Plasmodium ovale-like
HM235032.1	Plasmodium billcollinsi
HM235048.1	Plasmodium reichenowi
HM235073.2	Plasmodium vivax-like
HM235076.1	Plasmodium gaboni
HM235288.1	Plasmodium praefalciparum
JQ345514.1	Plasmodium knowlesi
KC262859.1	Hepatocystis sp.
KP025675.1	Plasmodium gallinaceum
KP050432.1	Plasmodium ovale curtisi
KY790535.1	Plasmodium celatum

## Sheet: Supplementary Data 2
Accession	Parasite species	Host species
AF069626.1	Hepatocystis sp.	Papio anubis
DQ396527.1	Hepatocystis sp.	Cynopterus horsfieldi
DQ396528.1	Hepatocystis sp.	Cynopterus brachyotis
DQ396530.1	Hepatocystis sp.	Pteropus vampyrus
DQ396531.1	Hepatocystis sp.	Pteropus vampyrus
EU400408.1	Hepatocystis sp.	Macaca fascicularis
EU400409.1	Hepatocystis sp.	Macaca fascicularis
FJ168565.1	Hepatocystis sp.	Pteropus hypomelanus
GU930045.1	Hepatocystis sp.	Macaca sp.
GU930063.1	Hepatocystis sp.	Macaca sp.
JF923757.1	Hepatocystis sp.	Miopithecus talapoin
JF923758.1	Hepatocystis sp.	Cercopithecus cephus
JF923759.1	Hepatocystis sp.	Mandrillus sphinx
JF923760.1	Hepatocystis sp.	Cercopithecus cephus
JQ070814.1	Hepatocystis sp.	Cercopithecus nictitans
JQ070818.1	Hepatocystis sp.	Cercopithecus nictitans
JQ070819.1	Hepatocystis sp.	Cercopithecus nictitans
JQ070823.1	Hepatocystis sp.	Cercopithecus nictitans
JQ070870.1	Hepatocystis sp.	Cercopithecus nictitans
JQ070892.1	Hepatocystis sp.	Cercopithecus nictitans
JQ070901.1	Hepatocystis sp.	Cercopithecus nictitans
JQ070903.1	Hepatocystis sp.	Cercopithecus nictitans
JQ070907.1	Hepatocystis sp.	Cercopithecus nictitans
JQ070910.1	Hepatocystis sp.	Cercopithecus nictitans
JQ070911.1	Hepatocystis sp.	Cercopithecus nictitans
JQ070914.1	Hepatocystis sp.	Cercopithecus nictitans
JQ070915.1	Hepatocystis sp.	Cercopithecus nictitans
JX090232.1	Hepatocystis sp.	Callosciurus notatus
JX090236.1	Hepatocystis sp.	Callosciurus notatus
JX090243.1	Hepatocystis sp.	Callosciurus notatus
JX090248.1	Hepatocystis sp.	Callosciurus notatus
KC262798.1	Hepatocystis sp.	Papio anubis
KC262799.1	Hepatocystis sp.	Papio anubis
KC262800.1	Hepatocystis sp.	Papio anubis
KC262801.1	Hepatocystis sp.	Papio anubis
KC262802.1	Hepatocystis sp.	Papio anubis
KC262805.1	Hepatocystis sp.	Papio anubis
KC262806.1	Hepatocystis sp.	Papio anubis
KC262811.1	Hepatocystis sp.	Papio anubis
KC262812.1	Hepatocystis sp.	Papio anubis
KC262814.1	Hepatocystis sp.	Colobus guereza
KC262815.1	Hepatocystis sp.	Colobus guereza
KC262827.1	Hepatocystis sp.	Piliocolobus rufomitratus
KC262830.1	Hepatocystis sp.	Piliocolobus rufomitratus
KC262840.1	Hepatocystis sp.	Piliocolobus rufomitratus
KC262845.1	Hepatocystis sp.	Piliocolobus rufomitratus
KC262847.1	Hepatocystis sp.	Piliocolobus rufomitratus
KC262849.1	Hepatocystis sp.	Piliocolobus rufomitratus
KC262852.1	Hepatocystis sp.	Piliocolobus rufomitratus
KC262859.1	Hepatocystis sp.	Cercopithecus ascanius
KC262860.1	Hepatocystis sp.	Cercopithecus ascanius
KC262867.1	Hepatocystis sp.	Cercopithecus ascanius
KF159691.1	Hepatocystis sp.	Micropteropus pusillus
KF159698.1	Hepatocystis sp.	Nanonycteris veldkampii
KP025675.1	Plasmodium gallinaceum	avian

## Sheet: Supplementary Data 3
Accession	Sequence name	Host Species	Parasite species	Sample type	Field site	Country
MW228501	KCPpts_258_cytb	Pan troglodytes schweinfurthii	Plasmodium reichenowi	feces	Budongo National Forest	Uganda
MW228502	KCPpts_259_cytb	Pan troglodytes schweinfurthii	Plasmodium gaboni	feces	Budongo National Forest	Uganda
MW228503	KCPpts_260_cytb	Pan troglodytes schweinfurthii	Plasmodium gaboni	feces	Budongo National Forest	Uganda
MW228504	KCPpts_261_cytb	Pan troglodytes schweinfurthii	Plasmodium reichenowi	feces	Budongo National Forest	Uganda
MW228505	KCPpts_262_cytb	Pan troglodytes schweinfurthii	Plasmodium billcollinsi	feces	Budongo National Forest	Uganda
MW228506	KCPpts_001_cytb	Pan troglodytes schweinfurthii	Plasmodium billcollinsi	feces	Kibale National Park	Uganda
MW228507	KCPpts_002_cytb	Pan troglodytes schweinfurthii	Plasmodium reichenowi	feces	Kibale National Park	Uganda
MW228508	KCPpts_003_cytb	Pan troglodytes schweinfurthii	Plasmodium reichenowi	feces	Kibale National Park	Uganda
MW228509	KCPpts_004_cytb	Pan troglodytes schweinfurthii	Plasmodium gaboni	feces	Kibale National Park	Uganda
MW228510	KCPpts_005_cytb	Pan troglodytes schweinfurthii	Plasmodium reichenowi	feces	Kibale National Park	Uganda
MW228511	KCPpts_006_cytb	Pan troglodytes schweinfurthii	Plasmodium gaboni	feces	Kibale National Park	Uganda
MW228512	KCPpts_007_cytb	Pan troglodytes schweinfurthii	Plasmodium gaboni	feces	Kibale National Park	Uganda
MW228513	KCPpts_008_cytb	Pan troglodytes schweinfurthii	Plasmodium billcollinsi	feces	Kibale National Park	Uganda
MW228514	KCPpts_009_cytb	Pan troglodytes schweinfurthii	Plasmodium gaboni	feces	Kibale National Park	Uganda
MW228515	KCPpts_010_cytb	Pan troglodytes schweinfurthii	Plasmodium reichenowi	feces	Kibale National Park	Uganda
MW228516	KCPpts_011_cytb	Pan troglodytes schweinfurthii	Plasmodium gaboni	feces	Kibale National Park	Uganda
MW228517	KCPpts_012_cytb	Pan troglodytes schweinfurthii	Plasmodium reichenowi	feces	Kibale National Park	Uganda
MW228518	KCPpts_013_cytb	Pan troglodytes schweinfurthii	Plasmodium gaboni	feces	Kibale National Park	Uganda
MW228519	KCPpts_014_cytb	Pan troglodytes schweinfurthii	Plasmodium gaboni	feces	Kibale National Park	Uganda
MW228520	KCPpts_015_cytb	Pan troglodytes schweinfurthii	Plasmodium reichenowi	feces	Kibale National Park	Uganda
MW228521	KCPpts_016_cytb	Pan troglodytes schweinfurthii	Plasmodium gaboni	feces	Kibale National Park	Uganda
MW228522	KCPpts_017_cytb	Pan troglodytes schweinfurthii	Plasmodium gaboni	feces	Kibale National Park	Uganda
MW228523	KCPpts_018_cytb	Pan troglodytes schweinfurthii	Plasmodium reichenowi	feces	Kibale National Park	Uganda
MW228524	KCPpts_019_cytb	Pan troglodytes schweinfurthii	Plasmodium gaboni	feces	Kibale National Park	Uganda
MW228525	KCPpts_020_cytb	Pan troglodytes schweinfurthii	Plasmodium billcollinsi	feces	Kibale National Park	Uganda
MW228526	KCPpts_021_cytb	Pan troglodytes schweinfurthii	Plasmodium gaboni	feces	Kibale National Park	Uganda
MW228527	KCPpts_022_cytb	Pan troglodytes schweinfurthii	Plasmodium gaboni	feces	Kibale National Park	Uganda
MW228528	KCPpts_023_cytb	Pan troglodytes schweinfurthii	Plasmodium billcollinsi	feces	Kibale National Park	Uganda
MW228529	KCPpts_024_cytb	Pan troglodytes schweinfurthii	Plasmodium reichenowi	feces	Kibale National Park	Uganda
MW228530	KCPpts_025_cytb	Pan troglodytes schweinfurthii	Plasmodium gaboni	feces	Kibale National Park	Uganda
MW228531	KCPpts_026_cytb	Pan troglodytes schweinfurthii	Plasmodium reichenowi	feces	Kibale National Park	Uganda
MW228532	KCPpts_027_cytb	Pan troglodytes schweinfurthii	Plasmodium gaboni	feces	Kibale National Park	Uganda
MW228533	KCPpts_028_cytb	Pan troglodytes schweinfurthii	Plasmodium reichenowi	feces	Kibale National Park	Uganda
MW228534	KCPpts_029_cytb	Pan troglodytes schweinfurthii	Plasmodium gaboni	feces	Kibale National Park	Uganda
MW228535	KCPpts_030_cytb	Pan troglodytes schweinfurthii	Plasmodium gaboni	feces	Kibale National Park	Uganda
MW228536	KCPpts_031_cytb	Pan troglodytes schweinfurthii	Plasmodium reichenowi	feces	Kibale National Park	Uganda
MW228537	KCPpts_032_cytb	Pan troglodytes schweinfurthii	Plasmodium billcollinsi	feces	Kibale National Park	Uganda
MW228538	KCPpts_033_cytb	Pan troglodytes schweinfurthii	Plasmodium reichenowi	feces	Kibale National Park	Uganda
MW228539	KCPpts_034_cytb	Pan troglodytes schweinfurthii	Plasmodium billcollinsi	feces	Kibale National Park	Uganda
MW228540	KCPpts_035_cytb	Pan troglodytes schweinfurthii	Plasmodium gaboni	feces	Kibale National Park	Uganda
MW228541	KCPpts_036_cytb	Pan troglodytes schweinfurthii	Hepatocystis sp.	feces	Kibale National Park	Uganda
MW228542	KCPpts_037_cytb	Pan troglodytes schweinfurthii	Plasmodium gaboni	feces	Kibale National Park	Uganda
MW228543	KCPpts_038_cytb	Pan troglodytes schweinfurthii	Plasmodium gaboni	feces	Kibale National Park	Uganda
MW228544	KCPpts_039_cytb	Pan troglodytes schweinfurthii	Plasmodium gaboni	feces	Kibale National Park	Uganda
MW228545	KCPpts_040_cytb	Pan troglodytes schweinfurthii	Plasmodium billcollinsi	feces	Kibale National Park	Uganda
MW228546	KCPpts_041_cytb	Pan troglodytes schweinfurthii	Plasmodium reichenowi	feces	Kibale National Park	Uganda
MW228547	KCPpts_042_cytb	Pan troglodytes schweinfurthii	Plasmodium reichenowi	feces	Kibale National Park	Uganda
MW228548	KCPpts_043_cytb	Pan troglodytes schweinfurthii	Plasmodium gaboni	feces	Kibale National Park	Uganda
MW228549	KCPpts_044_cytb	Pan troglodytes schweinfurthii	Plasmodium gaboni	feces	Kibale National Park	Uganda
MW228550	KCPpts_045_cytb	Pan troglodytes schweinfurthii	Plasmodium gaboni	feces	Kibale National Park	Uganda
MW228551	KCPpts_046_cytb	Pan troglodytes schweinfurthii	Plasmodium gaboni	feces	Kibale National Park	Uganda
MW228552	KCPpts_047_cytb	Pan troglodytes schweinfurthii	Plasmodium billcollinsi	feces	Kibale National Park	Uganda
MW228553	KCPpts_048_cytb	Pan troglodytes schweinfurthii	Plasmodium gaboni	feces	Kibale National Park	Uganda
MW228554	KCPpts_049_cytb	Pan troglodytes schweinfurthii	Plasmodium gaboni	feces	Kibale National Park	Uganda
MW228555	KCPpts_050_cytb	Pan troglodytes schweinfurthii	Plasmodium gaboni	feces	Kibale National Park	Uganda
MW228556	KCPpts_051_cytb	Pan troglodytes schweinfurthii	Plasmodium gaboni	feces	Kibale National Park	Uganda
MW228557	KCPpts_052_cytb	Pan troglodytes schweinfurthii	Plasmodium gaboni	feces	Kibale National Park	Uganda
MW228558	KCPpts_053_cytb	Pan troglodytes schweinfurthii	Plasmodium gaboni	feces	Kibale National Park	Uganda
MW228559	KCPpts_054_cytb	Pan troglodytes schweinfurthii	Plasmodium vivax-like	feces	Kibale National Park	Uganda
MW228560	KCPpts_055_cytb	Pan troglodytes schweinfurthii	Plasmodium gaboni	feces	Kibale National Park	Uganda
MW228561	KCPpts_056_cytb	Pan troglodytes schweinfurthii	Plasmodium reichenowi	feces	Kibale National Park	Uganda
MW228562	KCPpts_057_cytb	Pan troglodytes schweinfurthii	Plasmodium gaboni	feces	Kibale National Park	Uganda
MW228563	KCPpts_058_cytb	Pan troglodytes schweinfurthii	Plasmodium gaboni	feces	Kibale National Park	Uganda
MW228564	KCPpts_059_cytb	Pan troglodytes schweinfurthii	Plasmodium reichenowi	feces	Kibale National Park	Uganda
MW228565	KCPpts_060_cytb	Pan troglodytes schweinfurthii	Plasmodium gaboni	feces	Kibale National Park	Uganda
MW228566	KCPpts_061_cytb	Pan troglodytes schweinfurthii	Plasmodium reichenowi	feces	Kibale National Park	Uganda
MW228567	KCPpts_062_cytb	Pan troglodytes schweinfurthii	Plasmodium gaboni	feces	Kibale National Park	Uganda
MW228568	KCPpts_063_cytb	Pan troglodytes schweinfurthii	Plasmodium reichenowi	feces	Kibale National Park	Uganda
MW228569	KCPpts_064_cytb	Pan troglodytes schweinfurthii	Plasmodium gaboni	feces	Kibale National Park	Uganda
MW228570	KCPpts_065_cytb	Pan troglodytes schweinfurthii	Plasmodium gaboni	feces	Kibale National Park	Uganda
MW228571	KCPpts_066_cytb	Pan troglodytes schweinfurthii	Plasmodium reichenowi	feces	Kibale National Park	Uganda
MW228572	KCPpts_067_cytb	Pan troglodytes schweinfurthii	Plasmodium billcollinsi	feces	Kibale National Park	Uganda
MW228573	KCPpts_068_cytb	Pan troglodytes schweinfurthii	Plasmodium gaboni	feces	Kibale National Park	Uganda
MW228574	KCPpts_069_cytb	Pan troglodytes schweinfurthii	Plasmodium billcollinsi	feces	Kibale National Park	Uganda
MW228575	KCPpts_070_cytb	Pan troglodytes schweinfurthii	Plasmodium reichenowi	feces	Kibale National Park	Uganda
MW228576	KCPpts_071_cytb	Pan troglodytes schweinfurthii	Plasmodium gaboni	feces	Kibale National Park	Uganda
MW228577	KCPpts_072_cytb	Pan troglodytes schweinfurthii	Plasmodium gaboni	feces	Kibale National Park	Uganda
MW228578	KCPpts_073_cytb	Pan troglodytes schweinfurthii	Plasmodium gaboni	feces	Kibale National Park	Uganda
MW228579	KCPpts_074_cytb	Pan troglodytes schweinfurthii	Plasmodium billcollinsi	feces	Kibale National Park	Uganda
MW228580	KCPpts_075_cytb	Pan troglodytes schweinfurthii	Plasmodium gaboni	feces	Kibale National Park	Uganda
MW228581	KCPpts_076_cytb	Pan troglodytes schweinfurthii	Plasmodium gaboni	feces	Kibale National Park	Uganda
MW228582	KCPpts_077_cytb	Pan troglodytes schweinfurthii	Plasmodium gaboni	feces	Kibale National Park	Uganda
MW228583	KCPpts_078_cytb	Pan troglodytes schweinfurthii	Plasmodium gaboni	feces	Kibale National Park	Uganda
MW228584	KCPpts_079_cytb	Pan troglodytes schweinfurthii	Plasmodium gaboni	feces	Kibale National Park	Uganda
MW228585	KCPpts_080_cytb	Pan troglodytes schweinfurthii	Plasmodium reichenowi	feces	Kibale National Park	Uganda
MW228586	KCPpts_081_cytb	Pan troglodytes schweinfurthii	Plasmodium reichenowi	feces	Kibale National Park	Uganda
MW228587	KCPpts_082_cytb	Pan troglodytes schweinfurthii	Plasmodium gaboni	feces	Kibale National Park	Uganda
MW228588	KCPpts_083_cytb	Pan troglodytes schweinfurthii	Plasmodium gaboni	feces	Kibale National Park	Uganda
MW228589	KCPpts_084_cytb	Pan troglodytes schweinfurthii	Plasmodium vivax-like	feces	Kibale National Park	Uganda
MW228590	KCPpts_085_cytb	Pan troglodytes schweinfurthii	Plasmodium billcollinsi	feces	Kibale National Park	Uganda
MW228591	KCPpts_086_cytb	Pan troglodytes schweinfurthii	Plasmodium reichenowi	feces	Kibale National Park	Uganda
MW228592	KCPpts_087_cytb	Pan troglodytes schweinfurthii	Plasmodium reichenowi	feces	Kibale National Park	Uganda
MW228593	KCPpts_088_cytb	Pan troglodytes schweinfurthii	Plasmodium reichenowi	feces	Kibale National Park	Uganda
MW228594	KCPpts_089_cytb	Pan troglodytes schweinfurthii	Plasmodium billcollinsi	feces	Kibale National Park	Uganda
MW228595	KCPpts_090_cytb	Pan troglodytes schweinfurthii	Plasmodium reichenowi	feces	Kibale National Park	Uganda
MW228596	KCPpts_091_cytb	Pan troglodytes schweinfurthii	Plasmodium billcollinsi	feces	Kibale National Park	Uganda
MW228597	KCPpts_092_cytb	Pan troglodytes schweinfurthii	Plasmodium gaboni	feces	Kibale National Park	Uganda
MW228598	KCPpts_093_cytb	Pan troglodytes schweinfurthii	Plasmodium gaboni	feces	Kibale National Park	Uganda
MW228599	KCPpts_094_cytb	Pan troglodytes schweinfurthii	Plasmodium gaboni	feces	Kibale National Park	Uganda
MW228600	KCPpts_095_cytb	Pan troglodytes schweinfurthii	Plasmodium reichenowi	feces	Kibale National Park	Uganda
MW228601	KCPpts_096_cytb	Pan troglodytes schweinfurthii	Plasmodium gaboni	feces	Kibale National Park	Uganda
MW228602	KCPpts_097_cytb	Pan troglodytes schweinfurthii	Plasmodium billcollinsi	feces	Kibale National Park	Uganda
MW228603	KCPpts_098_cytb	Pan troglodytes schweinfurthii	Plasmodium reichenowi	feces	Kibale National Park	Uganda
MW228604	KCPpts_099_cytb	Pan troglodytes schweinfurthii	Plasmodium billcollinsi	feces	Kibale National Park	Uganda
MW228605	KCPpts_100_cytb	Pan troglodytes schweinfurthii	Plasmodium gaboni	feces	Kibale National Park	Uganda
MW228606	KCPpts_101_cytb	Pan troglodytes schweinfurthii	Plasmodium gaboni	feces	Kibale National Park	Uganda
MW228607	KCPpts_102_cytb	Pan troglodytes schweinfurthii	Plasmodium gaboni	feces	Kibale National Park	Uganda
MW228608	KCPpts_103_cytb	Pan troglodytes schweinfurthii	Plasmodium vivax-like	feces	Kibale National Park	Uganda
MW228609	KCPpts_104_cytb	Pan troglodytes schweinfurthii	Plasmodium gaboni	feces	Kibale National Park	Uganda
MW228610	KCPpts_105_cytb	Pan troglodytes schweinfurthii	Plasmodium gaboni	feces	Kibale National Park	Uganda
MW228611	KCPpts_106_cytb	Pan troglodytes schweinfurthii	Plasmodium reichenowi	feces	Kibale National Park	Uganda
MW228612	KCPpts_107_cytb	Pan troglodytes schweinfurthii	Plasmodium gaboni	feces	Kibale National Park	Uganda
MW228613	KCPpts_108_cytb	Pan troglodytes schweinfurthii	Plasmodium reichenowi	feces	Kibale National Park	Uganda
MW228614	KCPpts_109_cytb	Pan troglodytes schweinfurthii	Plasmodium gaboni	feces	Kibale National Park	Uganda
MW228615	KCPpts_110_cytb	Pan troglodytes schweinfurthii	Plasmodium reichenowi	feces	Kibale National Park	Uganda
MW228616	KCPpts_111_cytb	Pan troglodytes schweinfurthii	Plasmodium gaboni	feces	Kibale National Park	Uganda
MW228617	KCPpts_112_cytb	Pan troglodytes schweinfurthii	Plasmodium gaboni	feces	Kibale National Park	Uganda
MW228618	KCPpts_113_cytb	Pan troglodytes schweinfurthii	Plasmodium gaboni	feces	Kibale National Park	Uganda
MW228619	KCPpts_114_cytb	Pan troglodytes schweinfurthii	Plasmodium gaboni	feces	Kibale National Park	Uganda
MW228620	KCPpts_115_cytb	Pan troglodytes schweinfurthii	Plasmodium gaboni	feces	Kibale National Park	Uganda
MW228621	KCPpts_116_cytb	Pan troglodytes schweinfurthii	Plasmodium gaboni	feces	Kibale National Park	Uganda
MW228622	KCPpts_117_cytb	Pan troglodytes schweinfurthii	Plasmodium reichenowi	feces	Kibale National Park	Uganda
MW228623	KCPpts_118_cytb	Pan troglodytes schweinfurthii	Plasmodium gaboni	feces	Kibale National Park	Uganda
MW228624	KCPpts_119_cytb	Pan troglodytes schweinfurthii	Plasmodium gaboni	feces	Kibale National Park	Uganda
MW228625	KCPpts_120_cytb	Pan troglodytes schweinfurthii	Plasmodium gaboni	feces	Kibale National Park	Uganda
MW228626	KCPpts_121_cytb	Pan troglodytes schweinfurthii	Plasmodium gaboni	feces	Kibale National Park	Uganda
MW228627	KCPpts_122_cytb	Pan troglodytes schweinfurthii	Plasmodium gaboni	feces	Kibale National Park	Uganda
MW228628	KCPpts_123_cytb	Pan troglodytes schweinfurthii	Plasmodium gaboni	feces	Kibale National Park	Uganda
MW228629	KCPpts_124_cytb	Pan troglodytes schweinfurthii	Plasmodium gaboni	feces	Kibale National Park	Uganda
MW228630	KCPpts_125_cytb	Pan troglodytes schweinfurthii	Plasmodium reichenowi	feces	Kibale National Park	Uganda
MW228631	KCPpts_126_cytb	Pan troglodytes schweinfurthii	Plasmodium reichenowi	feces	Kibale National Park	Uganda
MW228632	KCPpts_127_cytb	Pan troglodytes schweinfurthii	Plasmodium gaboni	feces	Kibale National Park	Uganda
MW228633	KCPpts_128_cytb	Pan troglodytes schweinfurthii	Plasmodium reichenowi	feces	Kibale National Park	Uganda
MW228634	KCPpts_130_cytb	Pan troglodytes schweinfurthii	Plasmodium gaboni	feces	Kibale National Park	Uganda
MW228635	KCPpts_131_cytb	Pan troglodytes schweinfurthii	Plasmodium gaboni	feces	Kibale National Park	Uganda
MW228636	KCPpts_132_cytb	Pan troglodytes schweinfurthii	Plasmodium gaboni	feces	Kibale National Park	Uganda
MW228637	KCPpts_133_cytb	Pan troglodytes schweinfurthii	Plasmodium gaboni	feces	Kibale National Park	Uganda
MW228638	KCPpts_134_cytb	Pan troglodytes schweinfurthii	Plasmodium reichenowi	feces	Kibale National Park	Uganda
MW228639	KCPpts_135_cytb	Pan troglodytes schweinfurthii	Plasmodium gaboni	feces	Kibale National Park	Uganda
MW228640	KCPpts_136_cytb	Pan troglodytes schweinfurthii	Plasmodium reichenowi	feces	Kibale National Park	Uganda
MW228641	KCPpts_137_cytb	Pan troglodytes schweinfurthii	Plasmodium reichenowi	feces	Kibale National Park	Uganda
MW228642	KCPpts_138_cytb	Pan troglodytes schweinfurthii	Plasmodium reichenowi	feces	Kibale National Park	Uganda
MW228643	KCPpts_139_cytb	Pan troglodytes schweinfurthii	Plasmodium reichenowi	feces	Kibale National Park	Uganda
MW228644	KCPpts_140_cytb	Pan troglodytes schweinfurthii	Plasmodium gaboni	feces	Kibale National Park	Uganda
MW228645	KCPpts_141_cytb	Pan troglodytes schweinfurthii	Plasmodium gaboni	feces	Kibale National Park	Uganda
MW228646	KCPpts_142_cytb	Pan troglodytes schweinfurthii	Plasmodium gaboni	feces	Kibale National Park	Uganda
MW228647	KCPpts_143_cytb	Pan troglodytes schweinfurthii	Plasmodium gaboni	feces	Kibale National Park	Uganda
MW228648	KCPpts_144_cytb	Pan troglodytes schweinfurthii	Plasmodium gaboni	feces	Kibale National Park	Uganda
MW228649	KCPpts_145_cytb	Pan troglodytes schweinfurthii	Plasmodium billcollinsi	feces	Kibale National Park	Uganda
MW228650	KCPpts_146_cytb	Pan troglodytes schweinfurthii	Plasmodium gaboni	feces	Kibale National Park	Uganda
MW228651	KCPpts_147_cytb	Pan troglodytes schweinfurthii	Plasmodium gaboni	feces	Kibale National Park	Uganda
MW228652	KCPpts_148_cytb	Pan troglodytes schweinfurthii	Plasmodium gaboni	feces	Kibale National Park	Uganda
MW228653	KCPpts_149_cytb	Pan troglodytes schweinfurthii	Plasmodium gaboni	feces	Kibale National Park	Uganda
MW228654	KCPpts_150_cytb	Pan troglodytes schweinfurthii	Plasmodium reichenowi	feces	Kibale National Park	Uganda
MW228655	KCPpts_151_cytb	Pan troglodytes schweinfurthii	Plasmodium reichenowi	feces	Kibale National Park	Uganda
MW228656	KCPpts_152_cytb	Pan troglodytes schweinfurthii	Plasmodium reichenowi	feces	Kibale National Park	Uganda
MW228657	KCPpts_153_cytb	Pan troglodytes schweinfurthii	Plasmodium gaboni	feces	Kibale National Park	Uganda
MW228658	KCPpts_154_cytb	Pan troglodytes schweinfurthii	Hepatocystis sp.	feces	Kibale National Park	Uganda
MW228659	KCPpts_155_cytb	Pan troglodytes schweinfurthii	Plasmodium gaboni	feces	Kibale National Park	Uganda
MW228660	KCPpts_156_cytb	Pan troglodytes schweinfurthii	Plasmodium gaboni	feces	Kibale National Park	Uganda
MW228661	KCPpts_157_cytb	Pan troglodytes schweinfurthii	Plasmodium gaboni	feces	Kibale National Park	Uganda
MW228662	KCPpts_158_cytb	Pan troglodytes schweinfurthii	Plasmodium gaboni	feces	Kibale National Park	Uganda
MW228663	KCPpts_159_cytb	Pan troglodytes schweinfurthii	Plasmodium billcollinsi	feces	Kibale National Park	Uganda
MW228664	KCPpts_160_cytb	Pan troglodytes schweinfurthii	Plasmodium gaboni	feces	Kibale National Park	Uganda
MW228665	KCPpts_161_cytb	Pan troglodytes schweinfurthii	Plasmodium reichenowi	feces	Kibale National Park	Uganda
MW228666	KCPpts_162_cytb	Pan troglodytes schweinfurthii	Plasmodium reichenowi	feces	Kibale National Park	Uganda
MW228667	KCPpts_163_cytb	Pan troglodytes schweinfurthii	Plasmodium gaboni	feces	Kibale National Park	Uganda
MW228668	KCPpts_164_cytb	Pan troglodytes schweinfurthii	Plasmodium gaboni	feces	Kibale National Park	Uganda
MW228669	KCPpts_165_cytb	Pan troglodytes schweinfurthii	Plasmodium reichenowi	feces	Kibale National Park	Uganda
MW228670	KCPpts_166_cytb	Pan troglodytes schweinfurthii	Plasmodium reichenowi	feces	Kibale National Park	Uganda
MW228671	KCPpts_167_cytb	Pan troglodytes schweinfurthii	Plasmodium gaboni	feces	Kibale National Park	Uganda
MW228672	KCPpts_168_cytb	Pan troglodytes schweinfurthii	Plasmodium gaboni	feces	Kibale National Park	Uganda
MW228673	KCPpts_169_cytb	Pan troglodytes schweinfurthii	Plasmodium gaboni	feces	Kibale National Park	Uganda
MW228674	KCPpts_170_cytb	Pan troglodytes schweinfurthii	Plasmodium gaboni	feces	Kibale National Park	Uganda
MW228675	KCPpts_171_cytb	Pan troglodytes schweinfurthii	Plasmodium gaboni	feces	Kibale National Park	Uganda
MW228676	KCPpts_172_cytb	Pan troglodytes schweinfurthii	Plasmodium gaboni	feces	Kibale National Park	Uganda
MW228677	KCPpts_173_cytb	Pan troglodytes schweinfurthii	Plasmodium gaboni	feces	Kibale National Park	Uganda
MW228678	KCPpts_174_cytb	Pan troglodytes schweinfurthii	Plasmodium gaboni	feces	Kibale National Park	Uganda
MW228679	KCPpts_175_cytb	Pan troglodytes schweinfurthii	Plasmodium gaboni	feces	Kibale National Park	Uganda
MW228680	KCPpts_176_cytb	Pan troglodytes schweinfurthii	Plasmodium billcollinsi	feces	Kibale National Park	Uganda
MW228681	KCPpts_177_cytb	Pan troglodytes schweinfurthii	Plasmodium gaboni	feces	Kibale National Park	Uganda
MW228682	KCPpts_178_cytb	Pan troglodytes schweinfurthii	Plasmodium reichenowi	feces	Kibale National Park	Uganda
MW228683	KCPpts_179_cytb	Pan troglodytes schweinfurthii	Plasmodium gaboni	feces	Kibale National Park	Uganda
MW228684	KCPpts_180_cytb	Pan troglodytes schweinfurthii	Plasmodium gaboni	feces	Kibale National Park	Uganda
MW228685	KCPpts_181_cytb	Pan troglodytes schweinfurthii	Plasmodium gaboni	feces	Kibale National Park	Uganda
MW228686	KCPpts_182_cytb	Pan troglodytes schweinfurthii	Plasmodium gaboni	feces	Kibale National Park	Uganda
MW228687	KCPpts_183_cytb	Pan troglodytes schweinfurthii	Plasmodium billcollinsi	feces	Kibale National Park	Uganda
MW228688	KCPpts_184_cytb	Pan troglodytes schweinfurthii	Plasmodium gaboni	feces	Kibale National Park	Uganda
MW228689	KCPpts_185_cytb	Pan troglodytes schweinfurthii	Plasmodium gaboni	feces	Kibale National Park	Uganda
MW228690	KCPpts_186_cytb	Pan troglodytes schweinfurthii	Plasmodium vivax-like	feces	Kibale National Park	Uganda
MW228691	KCPpts_187_cytb	Pan troglodytes schweinfurthii	Plasmodium gaboni	feces	Kibale National Park	Uganda
MW228692	KCPpts_188_cytb	Pan troglodytes schweinfurthii	Plasmodium gaboni	feces	Kibale National Park	Uganda
MW228693	KCPpts_189_cytb	Pan troglodytes schweinfurthii	Plasmodium reichenowi	feces	Kibale National Park	Uganda
MW228694	KCPpts_190_cytb	Pan troglodytes schweinfurthii	Plasmodium billcollinsi	feces	Kibale National Park	Uganda
MW228695	KCPpts_191_cytb	Pan troglodytes schweinfurthii	Plasmodium gaboni	feces	Kibale National Park	Uganda
MW228696	KCPpts_192_cytb	Pan troglodytes schweinfurthii	Plasmodium billcollinsi	feces	Kibale National Park	Uganda
MW228697	KCPpts_193_cytb	Pan troglodytes schweinfurthii	Plasmodium gaboni	feces	Kibale National Park	Uganda
MW228698	KCPpts_194_cytb	Pan troglodytes schweinfurthii	Plasmodium gaboni	feces	Kibale National Park	Uganda
MW228699	KCPpts_195_cytb	Pan troglodytes schweinfurthii	Plasmodium reichenowi	feces	Kibale National Park	Uganda
MW228700	KCPpts_196_cytb	Pan troglodytes schweinfurthii	Plasmodium gaboni	feces	Kibale National Park	Uganda
MW228701	KCPpts_197_cytb	Pan troglodytes schweinfurthii	Plasmodium gaboni	feces	Kibale National Park	Uganda
MW228702	KCPpts_198_cytb	Pan troglodytes schweinfurthii	Plasmodium gaboni	feces	Kibale National Park	Uganda
MW228703	KCPpts_199_cytb	Pan troglodytes schweinfurthii	Plasmodium reichenowi	feces	Kibale National Park	Uganda
MW228704	KCPpts_200_cytb	Pan troglodytes schweinfurthii	Plasmodium reichenowi	feces	Kibale National Park	Uganda
MW228705	KCPpts_201_cytb	Pan troglodytes schweinfurthii	Plasmodium gaboni	feces	Kibale National Park	Uganda
MW228706	KCPpts_202_cytb	Pan troglodytes schweinfurthii	Plasmodium gaboni	feces	Kibale National Park	Uganda
MW228707	KCPpts_203_cytb	Pan troglodytes schweinfurthii	Plasmodium malariae-like	feces	Kibale National Park	Uganda
MW228708	KCPpts_204_cytb	Pan troglodytes schweinfurthii	Plasmodium gaboni	feces	Kibale National Park	Uganda
MW228709	KCPpts_205_cytb	Pan troglodytes schweinfurthii	Plasmodium gaboni	feces	Kibale National Park	Uganda
MW228710	KCPpts_206_cytb	Pan troglodytes schweinfurthii	Plasmodium gaboni	feces	Kibale National Park	Uganda
MW228711	KCPpts_207_cytb	Pan troglodytes schweinfurthii	Plasmodium gaboni	feces	Kibale National Park	Uganda
MW228712	KCPpts_208_cytb	Pan troglodytes schweinfurthii	Plasmodium billcollinsi	feces	Kibale National Park	Uganda
MW228713	KCPpts_209_cytb	Pan troglodytes schweinfurthii	Plasmodium gaboni	feces	Kibale National Park	Uganda
MW228714	KCPpts_210_cytb	Pan troglodytes schweinfurthii	Plasmodium gaboni	feces	Kibale National Park	Uganda
MW228715	KCPpts_211_cytb	Pan troglodytes schweinfurthii	Plasmodium gaboni	feces	Kibale National Park	Uganda
MW228716	KCPpts_212_cytb	Pan troglodytes schweinfurthii	Plasmodium gaboni	feces	Kibale National Park	Uganda
MW228717	KCPpts_213_cytb	Pan troglodytes schweinfurthii	Plasmodium reichenowi	feces	Kibale National Park	Uganda
MW228718	KCPpts_214_cytb	Pan troglodytes schweinfurthii	Plasmodium gaboni	feces	Kibale National Park	Uganda
MW228719	KCPpts_215_cytb	Pan troglodytes schweinfurthii	Plasmodium reichenowi	feces	Kibale National Park	Uganda
MW228720	KCPpts_216_cytb	Pan troglodytes schweinfurthii	Plasmodium reichenowi	feces	Kibale National Park	Uganda
MW228721	KCPpts_217_cytb	Pan troglodytes schweinfurthii	Plasmodium gaboni	feces	Kibale National Park	Uganda
MW228722	KCPpts_218_cytb	Pan troglodytes schweinfurthii	Plasmodium reichenowi	feces	Kibale National Park	Uganda
MW228723	KCPpts_219_cytb	Pan troglodytes schweinfurthii	Plasmodium billcollinsi	feces	Kibale National Park	Uganda
MW228724	KCPpts_220_cytb	Pan troglodytes schweinfurthii	Plasmodium gaboni	feces	Kibale National Park	Uganda
MW228725	KCPpts_221_cytb	Pan troglodytes schweinfurthii	Plasmodium gaboni	feces	Kibale National Park	Uganda
MW228726	KCPpts_222_cytb	Pan troglodytes schweinfurthii	Plasmodium billcollinsi	feces	Kibale National Park	Uganda
MW228727	KCPpts_223_cytb	Pan troglodytes schweinfurthii	Plasmodium reichenowi	feces	Kibale National Park	Uganda
MW228728	KCPpts_224_cytb	Pan troglodytes schweinfurthii	Plasmodium vivax-like	feces	Kibale National Park	Uganda
MW228729	KCPpts_225_cytb	Pan troglodytes schweinfurthii	Plasmodium vivax-like	feces	Kibale National Park	Uganda
MW228730	KCPpts_226_cytb	Pan troglodytes schweinfurthii	Plasmodium gaboni	feces	Kibale National Park	Uganda
MW228731	KCPpts_227_cytb	Pan troglodytes schweinfurthii	Plasmodium gaboni	feces	Kibale National Park	Uganda
MW228732	KCPpts_228_cytb	Pan troglodytes schweinfurthii	Plasmodium gaboni	feces	Kibale National Park	Uganda
MW228733	KCPpts_229_cytb	Pan troglodytes schweinfurthii	Plasmodium gaboni	feces	Kibale National Park	Uganda
MW228734	KCPpts_230_cytb	Pan troglodytes schweinfurthii	Plasmodium gaboni	feces	Kibale National Park	Uganda
MW228735	KCPpts_231_cytb	Pan troglodytes schweinfurthii	Plasmodium gaboni	feces	Kibale National Park	Uganda
MW228736	KCPpts_232_cytb	Pan troglodytes schweinfurthii	Plasmodium reichenowi	feces	Kibale National Park	Uganda
MW228737	KCPpts_233_cytb	Pan troglodytes schweinfurthii	Plasmodium billcollinsi	feces	Kibale National Park	Uganda
MW228738	KCPpts_234_cytb	Pan troglodytes schweinfurthii	Plasmodium gaboni	feces	Kibale National Park	Uganda
MW228739	KCPpts_235_cytb	Pan troglodytes schweinfurthii	Plasmodium gaboni	feces	Kibale National Park	Uganda
MW228740	KCPpts_236_cytb	Pan troglodytes schweinfurthii	Plasmodium billcollinsi	feces	Kibale National Park	Uganda
MW228741	KCPpts_237_cytb	Pan troglodytes schweinfurthii	Plasmodium gaboni	feces	Kibale National Park	Uganda
MW228742	KCPpts_238_cytb	Pan troglodytes schweinfurthii	Plasmodium gaboni	feces	Kibale National Park	Uganda
MW228743	KCPpts_239_cytb	Pan troglodytes schweinfurthii	Plasmodium reichenowi	feces	Kibale National Park	Uganda
MW228744	KCPpts_240_cytb	Pan troglodytes schweinfurthii	Plasmodium gaboni	feces	Kibale National Park	Uganda
MW228745	KCPpts_241_cytb	Pan troglodytes schweinfurthii	Plasmodium reichenowi	feces	Kibale National Park	Uganda
MW228746	KCPpts_242_cytb	Pan troglodytes schweinfurthii	Plasmodium gaboni	feces	Kibale National Park	Uganda
MW228747	KCPpts_243_cytb	Pan troglodytes schweinfurthii	Plasmodium gaboni	feces	Kibale National Park	Uganda
MW228748	KCPpts_244_cytb	Pan troglodytes schweinfurthii	Plasmodium reichenowi	feces	Kibale National Park	Uganda
MW228749	KCPpts_245_cytb	Pan troglodytes schweinfurthii	Plasmodium gaboni	feces	Kibale National Park	Uganda
MW228750	KCPpts_246_cytb	Pan troglodytes schweinfurthii	Plasmodium gaboni	feces	Kibale National Park	Uganda
MW228751	KCPpts_247_cytb	Pan troglodytes schweinfurthii	Plasmodium reichenowi	feces	Kibale National Park	Uganda
MW228752	KCPpts_248_cytb	Pan troglodytes schweinfurthii	Plasmodium gaboni	feces	Kibale National Park	Uganda
MW228753	KCPpts_249_cytb	Pan troglodytes schweinfurthii	Plasmodium billcollinsi	feces	Kibale National Park	Uganda
MW228754	KCPpts_250_cytb	Pan troglodytes schweinfurthii	Plasmodium reichenowi	feces	Kibale National Park	Uganda
MW228755	KCPpts_251_cytb	Pan troglodytes schweinfurthii	Plasmodium gaboni	feces	Kibale National Park	Uganda
MW228756	KCPpts_252_cytb	Pan troglodytes schweinfurthii	Plasmodium reichenowi	feces	Kibale National Park	Uganda
MW228757	KCPpts_253_cytb	Pan troglodytes schweinfurthii	Plasmodium gaboni	feces	Kibale National Park	Uganda
MW228758	KCPpts_254_cytb	Pan troglodytes schweinfurthii	Plasmodium billcollinsi	feces	Kibale National Park	Uganda
MW228759	KCPpts_255_cytb	Pan troglodytes schweinfurthii	Plasmodium reichenowi	feces	Kibale National Park	Uganda
MW228760	KCPpts_256_cytb	Pan troglodytes schweinfurthii	Plasmodium reichenowi	feces	Kibale National Park	Uganda
MW228761	KCPpts_257_cytb	Pan troglodytes schweinfurthii	Plasmodium reichenowi	feces	Kibale National Park	Uganda
MW228762	KCPpts_263_cytb	Pan troglodytes schweinfurthii	Plasmodium gaboni	feces	Kibale National Park	Uganda
MW228763	KCPpts_264_cytb	Pan troglodytes schweinfurthii	Plasmodium gaboni	feces	Kibale National Park	Uganda
MW228764	KCPpts_265_cytb	Pan troglodytes schweinfurthii	Plasmodium billcollinsi	feces	Kibale National Park	Uganda
MW228765	KCPpts_266_cytb	Pan troglodytes schweinfurthii	Plasmodium gaboni	feces	Kibale National Park	Uganda
MW228766	KCPpts_267_cytb	Pan troglodytes schweinfurthii	Plasmodium gaboni	feces	Kibale National Park	Uganda
MW228767	KCPpts_268_cytb	Pan troglodytes schweinfurthii	Plasmodium gaboni	feces	Kibale National Park	Uganda
MW228768	KCPpts_269_cytb	Pan troglodytes schweinfurthii	Plasmodium gaboni	feces	Kibale National Park	Uganda
MW228769	KCPpts_270_cytb	Pan troglodytes schweinfurthii	Plasmodium gaboni	feces	Kibale National Park	Uganda
MW228770	KCPpts_271_cytb	Pan troglodytes schweinfurthii	Plasmodium reichenowi	feces	Kibale National Park	Uganda
MW228771	KCPpts_272_cytb	Pan troglodytes schweinfurthii	Plasmodium reichenowi	feces	Kibale National Park	Uganda
MW228772	KCPpts_273_cytb	Pan troglodytes schweinfurthii	Plasmodium reichenowi	feces	Kibale National Park	Uganda
MW228773	KCPpts_274_cytb	Pan troglodytes schweinfurthii	Plasmodium reichenowi	feces	Kibale National Park	Uganda
MW228774	KCPpts_275_cytb	Pan troglodytes schweinfurthii	Plasmodium reichenowi	feces	Kibale National Park	Uganda
MW228775	KCPpts_276_cytb	Pan troglodytes schweinfurthii	Plasmodium gaboni	feces	Kibale National Park	Uganda
MW228776	KCPpts_277_cytb	Pan troglodytes schweinfurthii	Plasmodium reichenowi	feces	Kibale National Park	Uganda
MW228777	KCPpts_278_cytb	Pan troglodytes schweinfurthii	Plasmodium gaboni	feces	Kibale National Park	Uganda
MW228778	KCPpts_279_cytb	Pan troglodytes schweinfurthii	Plasmodium gaboni	feces	Kibale National Park	Uganda
MW228779	KCPpts_280_cytb	Pan troglodytes schweinfurthii	Plasmodium gaboni	feces	Kibale National Park	Uganda
MW228780	KCPpts_281_cytb	Pan troglodytes schweinfurthii	Plasmodium gaboni	feces	Kibale National Park	Uganda
MW228781	KCPpts_282_cytb	Pan troglodytes schweinfurthii	Plasmodium reichenowi	feces	Kibale National Park	Uganda
MW228782	KCPpts_283_cytb	Pan troglodytes schweinfurthii	Plasmodium gaboni	feces	Kibale National Park	Uganda
MW228783	KCPpts_284_cytb	Pan troglodytes schweinfurthii	Plasmodium gaboni	feces	Kibale National Park	Uganda
MW228784	KCPpts_285_cytb	Pan troglodytes schweinfurthii	Plasmodium billcollinsi	feces	Kibale National Park	Uganda
MW228785	KCPpts_286_cytb	Pan troglodytes schweinfurthii	Plasmodium billcollinsi	feces	Kibale National Park	Uganda
MW228786	KCPpts_287_cytb	Pan troglodytes schweinfurthii	Plasmodium gaboni	feces	Kibale National Park	Uganda
MW228787	KCPpts_288_cytb	Pan troglodytes schweinfurthii	Plasmodium gaboni	feces	Kibale National Park	Uganda
MW228788	KCPpts_289_cytb	Pan troglodytes schweinfurthii	Plasmodium gaboni	feces	Kibale National Park	Uganda
MW228789	KCPpts_290_cytb	Pan troglodytes schweinfurthii	Plasmodium gaboni	feces	Kibale National Park	Uganda
MW228790	KCPpts_291_cytb	Pan troglodytes schweinfurthii	Hepatocystis sp.	feces	Kibale National Park	Uganda
OL691975	INpte16_cytb	Pan troglodytes ellioti	Hepatocystis sp.	feces	Mowou river-Linte	Cameroon
OL691969	BFpts1533_cytb_SGA5.1	Pan troglodytes schweinfurthii	Hepatocystis sp.	feces	Bafwasende	Democratic Republic of the Congo
OL691968	BFpts1533_cytb_SGA5.4	Pan troglodytes schweinfurthii	Hepatocystis sp.	feces	Bafwasende	Democratic Republic of the Congo
OL691964	BFpts1534_cytb_SGA120.1	Pan troglodytes schweinfurthii	Hepatocystis sp.	feces	Bafwasende	Democratic Republic of the Congo
OL691970	BFpts1535_cytb_SGA5.3	Pan troglodytes schweinfurthii	Hepatocystis sp.	feces	Bafwasende	Democratic Republic of the Congo
OL691967	BFpts1537_cytb_SGA5.3	Pan troglodytes schweinfurthii	Hepatocystis sp.	feces	Bafwasende	Democratic Republic of the Congo
OL691963	BFpts1541_cytb_SGA5.1	Pan troglodytes schweinfurthii	Hepatocystis sp.	feces	Bafwasende	Democratic Republic of the Congo
OL691962	BFpts1541_cytb_SGA5.2	Pan troglodytes schweinfurthii	Hepatocystis sp.	feces	Bafwasende	Democratic Republic of the Congo
OL691966	DPptt108_cytb	Pan troglodytes troglodytes	Hepatocystis sp.	feces	Doumo Pierre	Cameroon
OL691965	DPptt264_cytb	Pan troglodytes troglodytes	Hepatocystis sp.	feces	Doumo Pierre	Cameroon
OL691978	MBptt636_cytb	Pan troglodytes troglodytes	Hepatocystis sp.	feces	Manbele	Cameroon
OL691972	PApts576_cytb_SGA1.1	Pan troglodytes schweinfurthii	Hepatocystis sp.	feces	Parisi Forest	Democratic Republic of the Congo
OL691971	PApts580_cytb_SGA1.1	Pan troglodytes schweinfurthii	Hepatocystis sp.	feces	Parisi Forest	Democratic Republic of the Congo
OL691973	PApts586_cytb_SGA1.2	Pan troglodytes schweinfurthii	Hepatocystis sp.	feces	Parisi Forest	Democratic Republic of the Congo
OL691977	GMpts2439_cytb	Pan troglodytes schweinfurthii	Hepatocystis sp.	feces	Gombe National Park	Tanzania
OL691974	LIptt50094_cytb	Pan troglodytes troglodytes	Hepatocystis sp.	dried blood spot	Limbe Wildlife Centre	Cameroon
OL691976	BAhu1212_cytb	Homo sapiens	Hepatocystis sp.	feces	Bafwaboli	Democratic Republic of the Congo

## Sheet: Supplementary Data 4
Sample	Accession number	Gene Region	Genome	Plasmodium Species
KCPpts_001_cytb	MW228506	cytB	mitochondrial genome	Plasmodium billcollinsi
KCPpts_002_cytb	MW228507	cytB	mitochondrial genome	Plasmodium reichenowi
KCPpts_003_cytb	MW228508	cytB	mitochondrial genome	Plasmodium reichenowi
KCPpts_004_cytb	MW228509	cytB	mitochondrial genome	Plasmodium gaboni
KCPpts_005_cytb	MW228510	cytB	mitochondrial genome	Plasmodium reichenowi
KCPpts_006_cytb	MW228511	cytB	mitochondrial genome	Plasmodium gaboni
KCPpts_007_cytb	MW228512	cytB	mitochondrial genome	Plasmodium gaboni
KCPpts_008_cytb	MW228513	cytB	mitochondrial genome	Plasmodium billcollinsi
KCPpts_009_cytb	MW228514	cytB	mitochondrial genome	Plasmodium gaboni
KCPpts_010_cytb	MW228515	cytB	mitochondrial genome	Plasmodium reichenowi
KCPpts_011_cytb	MW228516	cytB	mitochondrial genome	Plasmodium gaboni
KCPpts_012_cytb	MW228517	cytB	mitochondrial genome	Plasmodium reichenowi
KCPpts_013_cytb	MW228518	cytB	mitochondrial genome	Plasmodium gaboni
KCPpts_014_cytb	MW228519	cytB	mitochondrial genome	Plasmodium gaboni
KCPpts_015_cytb	MW228520	cytB	mitochondrial genome	Plasmodium reichenowi
KCPpts_016_cytb	MW228521	cytB	mitochondrial genome	Plasmodium gaboni
KCPpts_017_cytb	MW228522	cytB	mitochondrial genome	Plasmodium gaboni
KCPpts_018_cytb	MW228523	cytB	mitochondrial genome	Plasmodium reichenowi
KCPpts_019_cytb	MW228524	cytB	mitochondrial genome	Plasmodium gaboni
KCPpts_020_cytb	MW228525	cytB	mitochondrial genome	Plasmodium billcollinsi
KCPpts_021_cytb	MW228526	cytB	mitochondrial genome	Plasmodium gaboni
KCPpts_022_cytb	MW228527	cytB	mitochondrial genome	Plasmodium gaboni
KCPpts_023_cytb	MW228528	cytB	mitochondrial genome	Plasmodium billcollinsi
KCPpts_024_cytb	MW228529	cytB	mitochondrial genome	Plasmodium reichenowi
KCPpts_025_cytb	MW228530	cytB	mitochondrial genome	Plasmodium gaboni
KCPpts_026_cytb	MW228531	cytB	mitochondrial genome	Plasmodium reichenowi
KCPpts_027_cytb	MW228532	cytB	mitochondrial genome	Plasmodium gaboni
KCPpts_028_cytb	MW228533	cytB	mitochondrial genome	Plasmodium reichenowi
KCPpts_029_cytb	MW228534	cytB	mitochondrial genome	Plasmodium gaboni
KCPpts_030_cytb	MW228535	cytB	mitochondrial genome	Plasmodium gaboni
KCPpts_031_cytb	MW228536	cytB	mitochondrial genome	Plasmodium reichenowi
KCPpts_032_cytb	MW228537	cytB	mitochondrial genome	Plasmodium billcollinsi
KCPpts_033_cytb	MW228538	cytB	mitochondrial genome	Plasmodium reichenowi
KCPpts_034_cytb	MW228539	cytB	mitochondrial genome	Plasmodium billcollinsi
KCPpts_035_cytb	MW228540	cytB	mitochondrial genome	Plasmodium gaboni
KCPpts_036_cytb	MW228541	cytB	mitochondrial genome	Hepatocystis sp.
KCPpts_037_cytb	MW228542	cytB	mitochondrial genome	Plasmodium gaboni
KCPpts_038_cytb	MW228543	cytB	mitochondrial genome	Plasmodium gaboni
KCPpts_039_cytb	MW228544	cytB	mitochondrial genome	Plasmodium gaboni
KCPpts_040_cytb	MW228545	cytB	mitochondrial genome	Plasmodium billcollinsi
KCPpts_041_cytb	MW228546	cytB	mitochondrial genome	Plasmodium reichenowi
KCPpts_042_cytb	MW228547	cytB	mitochondrial genome	Plasmodium reichenowi
KCPpts_043_cytb	MW228548	cytB	mitochondrial genome	Plasmodium gaboni
KCPpts_044_cytb	MW228549	cytB	mitochondrial genome	Plasmodium gaboni
KCPpts_045_cytb	MW228550	cytB	mitochondrial genome	Plasmodium gaboni
KCPpts_046_cytb	MW228551	cytB	mitochondrial genome	Plasmodium gaboni
KCPpts_047_cytb	MW228552	cytB	mitochondrial genome	Plasmodium billcollinsi
KCPpts_048_cytb	MW228553	cytB	mitochondrial genome	Plasmodium gaboni
KCPpts_049_cytb	MW228554	cytB	mitochondrial genome	Plasmodium gaboni
KCPpts_050_cytb	MW228555	cytB	mitochondrial genome	Plasmodium gaboni
KCPpts_051_cytb	MW228556	cytB	mitochondrial genome	Plasmodium gaboni
KCPpts_052_cytb	MW228557	cytB	mitochondrial genome	Plasmodium gaboni
KCPpts_053_cytb	MW228558	cytB	mitochondrial genome	Plasmodium gaboni
KCPpts_054_cytb	MW228559	cytB	mitochondrial genome	Plasmodium vivax
KCPpts_055_cytb	MW228560	cytB	mitochondrial genome	Plasmodium gaboni
KCPpts_056_cytb	MW228561	cytB	mitochondrial genome	Plasmodium reichenowi
KCPpts_057_cytb	MW228562	cytB	mitochondrial genome	Plasmodium gaboni
KCPpts_058_cytb	MW228563	cytB	mitochondrial genome	Plasmodium gaboni
KCPpts_059_cytb	MW228564	cytB	mitochondrial genome	Plasmodium reichenowi
KCPpts_060_cytb	MW228565	cytB	mitochondrial genome	Plasmodium gaboni
KCPpts_061_cytb	MW228566	cytB	mitochondrial genome	Plasmodium reichenowi
KCPpts_062_cytb	MW228567	cytB	mitochondrial genome	Plasmodium gaboni
KCPpts_063_cytb	MW228568	cytB	mitochondrial genome	Plasmodium reichenowi
KCPpts_064_cytb	MW228569	cytB	mitochondrial genome	Plasmodium gaboni
KCPpts_065_cytb	MW228570	cytB	mitochondrial genome	Plasmodium gaboni
KCPpts_066_cytb	MW228571	cytB	mitochondrial genome	Plasmodium reichenowi
KCPpts_067_cytb	MW228572	cytB	mitochondrial genome	Plasmodium billcollinsi
KCPpts_068_cytb	MW228573	cytB	mitochondrial genome	Plasmodium gaboni
KCPpts_069_cytb	MW228574	cytB	mitochondrial genome	Plasmodium billcollinsi
KCPpts_070_cytb	MW228575	cytB	mitochondrial genome	Plasmodium reichenowi
KCPpts_071_cytb	MW228576	cytB	mitochondrial genome	Plasmodium gaboni
KCPpts_072_cytb	MW228577	cytB	mitochondrial genome	Plasmodium gaboni
KCPpts_073_cytb	MW228578	cytB	mitochondrial genome	Plasmodium gaboni
KCPpts_074_cytb	MW228579	cytB	mitochondrial genome	Plasmodium billcollinsi
KCPpts_075_cytb	MW228580	cytB	mitochondrial genome	Plasmodium gaboni
KCPpts_076_cytb	MW228581	cytB	mitochondrial genome	Plasmodium gaboni
KCPpts_077_cytb	MW228582	cytB	mitochondrial genome	Plasmodium gaboni
KCPpts_078_cytb	MW228583	cytB	mitochondrial genome	Plasmodium gaboni
KCPpts_079_cytb	MW228584	cytB	mitochondrial genome	Plasmodium gaboni
KCPpts_080_cytb	MW228585	cytB	mitochondrial genome	Plasmodium reichenowi
KCPpts_081_cytb	MW228586	cytB	mitochondrial genome	Plasmodium reichenowi
KCPpts_082_cytb	MW228587	cytB	mitochondrial genome	Plasmodium gaboni
KCPpts_083_cytb	MW228588	cytB	mitochondrial genome	Plasmodium gaboni
KCPpts_084_cytb	MW228589	cytB	mitochondrial genome	Plasmodium vivax
KCPpts_085_cytb	MW228590	cytB	mitochondrial genome	Plasmodium billcollinsi
KCPpts_086_cytb	MW228591	cytB	mitochondrial genome	Plasmodium reichenowi
KCPpts_087_cytb	MW228592	cytB	mitochondrial genome	Plasmodium reichenowi
KCPpts_088_cytb	MW228593	cytB	mitochondrial genome	Plasmodium reichenowi
KCPpts_089_cytb	MW228594	cytB	mitochondrial genome	Plasmodium billcollinsi
KCPpts_090_cytb	MW228595	cytB	mitochondrial genome	Plasmodium reichenowi
KCPpts_091_cytb	MW228596	cytB	mitochondrial genome	Plasmodium billcollinsi
KCPpts_092_cytb	MW228597	cytB	mitochondrial genome	Plasmodium gaboni
KCPpts_093_cytb	MW228598	cytB	mitochondrial genome	Plasmodium gaboni
KCPpts_094_cytb	MW228599	cytB	mitochondrial genome	Plasmodium gaboni
KCPpts_095_cytb	MW228600	cytB	mitochondrial genome	Plasmodium reichenowi
KCPpts_096_cytb	MW228601	cytB	mitochondrial genome	Plasmodium gaboni
KCPpts_097_cytb	MW228602	cytB	mitochondrial genome	Plasmodium billcollinsi
KCPpts_098_cytb	MW228603	cytB	mitochondrial genome	Plasmodium reichenowi
KCPpts_099_cytb	MW228604	cytB	mitochondrial genome	Plasmodium billcollinsi
KCPpts_100_cytb	MW228605	cytB	mitochondrial genome	Plasmodium gaboni
KCPpts_101_cytb	MW228606	cytB	mitochondrial genome	Plasmodium gaboni
KCPpts_102_cytb	MW228607	cytB	mitochondrial genome	Plasmodium gaboni
KCPpts_103_cytb	MW228608	cytB	mitochondrial genome	Plasmodium vivax
KCPpts_104_cytb	MW228609	cytB	mitochondrial genome	Plasmodium gaboni
KCPpts_105_cytb	MW228610	cytB	mitochondrial genome	Plasmodium gaboni
KCPpts_106_cytb	MW228611	cytB	mitochondrial genome	Plasmodium reichenowi
KCPpts_107_cytb	MW228612	cytB	mitochondrial genome	Plasmodium gaboni
KCPpts_108_cytb	MW228613	cytB	mitochondrial genome	Plasmodium reichenowi
KCPpts_109_cytb	MW228614	cytB	mitochondrial genome	Plasmodium gaboni
KCPpts_110_cytb	MW228615	cytB	mitochondrial genome	Plasmodium reichenowi
KCPpts_111_cytb	MW228616	cytB	mitochondrial genome	Plasmodium gaboni
KCPpts_112_cytb	MW228617	cytB	mitochondrial genome	Plasmodium gaboni
KCPpts_113_cytb	MW228618	cytB	mitochondrial genome	Plasmodium gaboni
KCPpts_114_cytb	MW228619	cytB	mitochondrial genome	Plasmodium gaboni
KCPpts_115_cytb	MW228620	cytB	mitochondrial genome	Plasmodium gaboni
KCPpts_116_cytb	MW228621	cytB	mitochondrial genome	Plasmodium gaboni
KCPpts_117_cytb	MW228622	cytB	mitochondrial genome	Plasmodium reichenowi
KCPpts_118_cytb	MW228623	cytB	mitochondrial genome	Plasmodium gaboni
KCPpts_119_cytb	MW228624	cytB	mitochondrial genome	Plasmodium gaboni
KCPpts_120_cytb	MW228625	cytB	mitochondrial genome	Plasmodium gaboni
KCPpts_121_cytb	MW228626	cytB	mitochondrial genome	Plasmodium gaboni
KCPpts_122_cytb	MW228627	cytB	mitochondrial genome	Plasmodium gaboni
KCPpts_123_cytb	MW228628	cytB	mitochondrial genome	Plasmodium gaboni
KCPpts_124_cytb	MW228629	cytB	mitochondrial genome	Plasmodium gaboni
KCPpts_125_cytb	MW228630	cytB	mitochondrial genome	Plasmodium reichenowi
KCPpts_126_cytb	MW228631	cytB	mitochondrial genome	Plasmodium reichenowi
KCPpts_127_cytb	MW228632	cytB	mitochondrial genome	Plasmodium gaboni
KCPpts_128_cytb	MW228633	cytB	mitochondrial genome	Plasmodium reichenowi
KCPpts_130_cytb	MW228634	cytB	mitochondrial genome	Plasmodium gaboni
KCPpts_131_cytb	MW228635	cytB	mitochondrial genome	Plasmodium gaboni
KCPpts_132_cytb	MW228636	cytB	mitochondrial genome	Plasmodium gaboni
KCPpts_133_cytb	MW228637	cytB	mitochondrial genome	Plasmodium gaboni
KCPpts_134_cytb	MW228638	cytB	mitochondrial genome	Plasmodium reichenowi
KCPpts_135_cytb	MW228639	cytB	mitochondrial genome	Plasmodium gaboni
KCPpts_136_cytb	MW228640	cytB	mitochondrial genome	Plasmodium reichenowi
KCPpts_137_cytb	MW228641	cytB	mitochondrial genome	Plasmodium reichenowi
KCPpts_138_cytb	MW228642	cytB	mitochondrial genome	Plasmodium reichenowi
KCPpts_139_cytb	MW228643	cytB	mitochondrial genome	Plasmodium reichenowi
KCPpts_140_cytb	MW228644	cytB	mitochondrial genome	Plasmodium gaboni
KCPpts_141_cytb	MW228645	cytB	mitochondrial genome	Plasmodium gaboni
KCPpts_142_cytb	MW228646	cytB	mitochondrial genome	Plasmodium gaboni
KCPpts_143_cytb	MW228647	cytB	mitochondrial genome	Plasmodium gaboni
KCPpts_144_cytb	MW228648	cytB	mitochondrial genome	Plasmodium gaboni
KCPpts_145_cytb	MW228649	cytB	mitochondrial genome	Plasmodium billcollinsi
KCPpts_146_cytb	MW228650	cytB	mitochondrial genome	Plasmodium gaboni
KCPpts_147_cytb	MW228651	cytB	mitochondrial genome	Plasmodium gaboni
KCPpts_148_cytb	MW228652	cytB	mitochondrial genome	Plasmodium gaboni
KCPpts_149_cytb	MW228653	cytB	mitochondrial genome	Plasmodium gaboni
KCPpts_150_cytb	MW228654	cytB	mitochondrial genome	Plasmodium reichenowi
KCPpts_151_cytb	MW228655	cytB	mitochondrial genome	Plasmodium reichenowi
KCPpts_152_cytb	MW228656	cytB	mitochondrial genome	Plasmodium reichenowi
KCPpts_153_cytb	MW228657	cytB	mitochondrial genome	Plasmodium gaboni
KCPpts_154_cytb	MW228658	cytB	mitochondrial genome	Hepatocystis sp.
KCPpts_155_cytb	MW228659	cytB	mitochondrial genome	Plasmodium gaboni
KCPpts_156_cytb	MW228660	cytB	mitochondrial genome	Plasmodium gaboni
KCPpts_157_cytb	MW228661	cytB	mitochondrial genome	Plasmodium gaboni
KCPpts_158_cytb	MW228662	cytB	mitochondrial genome	Plasmodium gaboni
KCPpts_159_cytb	MW228663	cytB	mitochondrial genome	Plasmodium billcollinsi
KCPpts_160_cytb	MW228664	cytB	mitochondrial genome	Plasmodium gaboni
KCPpts_161_cytb	MW228665	cytB	mitochondrial genome	Plasmodium reichenowi
KCPpts_162_cytb	MW228666	cytB	mitochondrial genome	Plasmodium reichenowi
KCPpts_163_cytb	MW228667	cytB	mitochondrial genome	Plasmodium gaboni
KCPpts_164_cytb	MW228668	cytB	mitochondrial genome	Plasmodium gaboni
KCPpts_165_cytb	MW228669	cytB	mitochondrial genome	Plasmodium reichenowi
KCPpts_166_cytb	MW228670	cytB	mitochondrial genome	Plasmodium reichenowi
KCPpts_167_cytb	MW228671	cytB	mitochondrial genome	Plasmodium gaboni
KCPpts_168_cytb	MW228672	cytB	mitochondrial genome	Plasmodium gaboni
KCPpts_169_cytb	MW228673	cytB	mitochondrial genome	Plasmodium gaboni
KCPpts_170_cytb	MW228674	cytB	mitochondrial genome	Plasmodium gaboni
KCPpts_171_cytb	MW228675	cytB	mitochondrial genome	Plasmodium gaboni
KCPpts_172_cytb	MW228676	cytB	mitochondrial genome	Plasmodium gaboni
KCPpts_173_cytb	MW228677	cytB	mitochondrial genome	Plasmodium gaboni
KCPpts_174_cytb	MW228678	cytB	mitochondrial genome	Plasmodium gaboni
KCPpts_175_cytb	MW228679	cytB	mitochondrial genome	Plasmodium gaboni
KCPpts_176_cytb	MW228680	cytB	mitochondrial genome	Plasmodium billcollinsi
KCPpts_177_cytb	MW228681	cytB	mitochondrial genome	Plasmodium gaboni
KCPpts_178_cytb	MW228682	cytB	mitochondrial genome	Plasmodium reichenowi
KCPpts_179_cytb	MW228683	cytB	mitochondrial genome	Plasmodium gaboni
KCPpts_180_cytb	MW228684	cytB	mitochondrial genome	Plasmodium gaboni
KCPpts_181_cytb	MW228685	cytB	mitochondrial genome	Plasmodium gaboni
KCPpts_182_cytb	MW228686	cytB	mitochondrial genome	Plasmodium gaboni
KCPpts_183_cytb	MW228687	cytB	mitochondrial genome	Plasmodium billcollinsi
KCPpts_184_cytb	MW228688	cytB	mitochondrial genome	Plasmodium gaboni
KCPpts_185_cytb	MW228689	cytB	mitochondrial genome	Plasmodium gaboni
KCPpts_186_cytb	MW228690	cytB	mitochondrial genome	Plasmodium vivax
KCPpts_187_cytb	MW228691	cytB	mitochondrial genome	Plasmodium gaboni
KCPpts_188_cytb	MW228692	cytB	mitochondrial genome	Plasmodium gaboni
KCPpts_189_cytb	MW228693	cytB	mitochondrial genome	Plasmodium reichenowi
KCPpts_190_cytb	MW228694	cytB	mitochondrial genome	Plasmodium billcollinsi
KCPpts_191_cytb	MW228695	cytB	mitochondrial genome	Plasmodium gaboni
KCPpts_192_cytb	MW228696	cytB	mitochondrial genome	Plasmodium billcollinsi
KCPpts_193_cytb	MW228697	cytB	mitochondrial genome	Plasmodium gaboni
KCPpts_194_cytb	MW228698	cytB	mitochondrial genome	Plasmodium gaboni
KCPpts_195_cytb	MW228699	cytB	mitochondrial genome	Plasmodium reichenowi
KCPpts_196_cytb	MW228700	cytB	mitochondrial genome	Plasmodium gaboni
KCPpts_197_cytb	MW228701	cytB	mitochondrial genome	Plasmodium gaboni
KCPpts_198_cytb	MW228702	cytB	mitochondrial genome	Plasmodium gaboni
KCPpts_199_cytb	MW228703	cytB	mitochondrial genome	Plasmodium reichenowi
KCPpts_200_cytb	MW228704	cytB	mitochondrial genome	Plasmodium reichenowi
KCPpts_201_cytb	MW228705	cytB	mitochondrial genome	Plasmodium gaboni
KCPpts_202_cytb	MW228706	cytB	mitochondrial genome	Plasmodium gaboni
KCPpts_203_cytb	MW228707	cytB	mitochondrial genome	Plasmodium cf. malariae
KCPpts_204_cytb	MW228708	cytB	mitochondrial genome	Plasmodium gaboni
KCPpts_205_cytb	MW228709	cytB	mitochondrial genome	Plasmodium gaboni
KCPpts_206_cytb	MW228710	cytB	mitochondrial genome	Plasmodium gaboni
KCPpts_207_cytb	MW228711	cytB	mitochondrial genome	Plasmodium gaboni
KCPpts_208_cytb	MW228712	cytB	mitochondrial genome	Plasmodium billcollinsi
KCPpts_209_cytb	MW228713	cytB	mitochondrial genome	Plasmodium gaboni
KCPpts_210_cytb	MW228714	cytB	mitochondrial genome	Plasmodium gaboni
KCPpts_211_cytb	MW228715	cytB	mitochondrial genome	Plasmodium gaboni
KCPpts_212_cytb	MW228716	cytB	mitochondrial genome	Plasmodium gaboni
KCPpts_213_cytb	MW228717	cytB	mitochondrial genome	Plasmodium reichenowi
KCPpts_214_cytb	MW228718	cytB	mitochondrial genome	Plasmodium gaboni
KCPpts_215_cytb	MW228719	cytB	mitochondrial genome	Plasmodium reichenowi
KCPpts_216_cytb	MW228720	cytB	mitochondrial genome	Plasmodium reichenowi
KCPpts_217_cytb	MW228721	cytB	mitochondrial genome	Plasmodium gaboni
KCPpts_218_cytb	MW228722	cytB	mitochondrial genome	Plasmodium reichenowi
KCPpts_219_cytb	MW228723	cytB	mitochondrial genome	Plasmodium billcollinsi
KCPpts_220_cytb	MW228724	cytB	mitochondrial genome	Plasmodium gaboni
KCPpts_221_cytb	MW228725	cytB	mitochondrial genome	Plasmodium gaboni
KCPpts_222_cytb	MW228726	cytB	mitochondrial genome	Plasmodium billcollinsi
KCPpts_223_cytb	MW228727	cytB	mitochondrial genome	Plasmodium reichenowi
KCPpts_224_cytb	MW228728	cytB	mitochondrial genome	Plasmodium vivax
KCPpts_225_cytb	MW228729	cytB	mitochondrial genome	Plasmodium vivax
KCPpts_226_cytb	MW228730	cytB	mitochondrial genome	Plasmodium gaboni
KCPpts_227_cytb	MW228731	cytB	mitochondrial genome	Plasmodium gaboni
KCPpts_228_cytb	MW228732	cytB	mitochondrial genome	Plasmodium gaboni
KCPpts_229_cytb	MW228733	cytB	mitochondrial genome	Plasmodium gaboni
KCPpts_230_cytb	MW228734	cytB	mitochondrial genome	Plasmodium gaboni
KCPpts_231_cytb	MW228735	cytB	mitochondrial genome	Plasmodium gaboni
KCPpts_232_cytb	MW228736	cytB	mitochondrial genome	Plasmodium reichenowi
KCPpts_233_cytb	MW228737	cytB	mitochondrial genome	Plasmodium billcollinsi
KCPpts_234_cytb	MW228738	cytB	mitochondrial genome	Plasmodium gaboni
KCPpts_235_cytb	MW228739	cytB	mitochondrial genome	Plasmodium gaboni
KCPpts_236_cytb	MW228740	cytB	mitochondrial genome	Plasmodium billcollinsi
KCPpts_237_cytb	MW228741	cytB	mitochondrial genome	Plasmodium gaboni
KCPpts_238_cytb	MW228742	cytB	mitochondrial genome	Plasmodium gaboni
KCPpts_239_cytb	MW228743	cytB	mitochondrial genome	Plasmodium reichenowi
KCPpts_240_cytb	MW228744	cytB	mitochondrial genome	Plasmodium gaboni
KCPpts_241_cytb	MW228745	cytB	mitochondrial genome	Plasmodium reichenowi
KCPpts_242_cytb	MW228746	cytB	mitochondrial genome	Plasmodium gaboni
KCPpts_243_cytb	MW228747	cytB	mitochondrial genome	Plasmodium gaboni
KCPpts_244_cytb	MW228748	cytB	mitochondrial genome	Plasmodium reichenowi
KCPpts_245_cytb	MW228749	cytB	mitochondrial genome	Plasmodium gaboni
KCPpts_246_cytb	MW228750	cytB	mitochondrial genome	Plasmodium gaboni
KCPpts_247_cytb	MW228751	cytB	mitochondrial genome	Plasmodium reichenowi
KCPpts_248_cytb	MW228752	cytB	mitochondrial genome	Plasmodium gaboni
KCPpts_249_cytb	MW228753	cytB	mitochondrial genome	Plasmodium billcollinsi
KCPpts_250_cytb	MW228754	cytB	mitochondrial genome	Plasmodium reichenowi
KCPpts_251_cytb	MW228755	cytB	mitochondrial genome	Plasmodium gaboni
KCPpts_252_cytb	MW228756	cytB	mitochondrial genome	Plasmodium reichenowi
KCPpts_253_cytb	MW228757	cytB	mitochondrial genome	Plasmodium gaboni
KCPpts_254_cytb	MW228758	cytB	mitochondrial genome	Plasmodium billcollinsi
KCPpts_255_cytb	MW228759	cytB	mitochondrial genome	Plasmodium reichenowi
KCPpts_256_cytb	MW228760	cytB	mitochondrial genome	Plasmodium reichenowi
KCPpts_257_cytb	MW228761	cytB	mitochondrial genome	Plasmodium reichenowi
BGpts_258_cytb	MW228501	cytB	mitochondrial genome	Plasmodium reichenowi
BGpts_259_cytb	MW228502	cytB	mitochondrial genome	Plasmodium gaboni
BGpts_260_cytb	MW228503	cytB	mitochondrial genome	Plasmodium gaboni
BGpts_261_cytb	MW228504	cytB	mitochondrial genome	Plasmodium reichenowi
BGpts_262_cytb	MW228505	cytB	mitochondrial genome	Plasmodium billcollinsi
KCPpts_263_cytb	MW228762	cytB	mitochondrial genome	Plasmodium gaboni
KCPpts_264_cytb	MW228763	cytB	mitochondrial genome	Plasmodium gaboni
KCPpts_265_cytb	MW228764	cytB	mitochondrial genome	Plasmodium billcollinsi
KCPpts_266_cytb	MW228765	cytB	mitochondrial genome	Plasmodium gaboni
KCPpts_267_cytb	MW228766	cytB	mitochondrial genome	Plasmodium gaboni
KCPpts_268_cytb	MW228767	cytB	mitochondrial genome	Plasmodium gaboni
KCPpts_269_cytb	MW228768	cytB	mitochondrial genome	Plasmodium gaboni
KCPpts_270_cytb	MW228769	cytB	mitochondrial genome	Plasmodium gaboni
KCPpts_271_cytb	MW228770	cytB	mitochondrial genome	Plasmodium reichenowi
KCPpts_272_cytb	MW228771	cytB	mitochondrial genome	Plasmodium reichenowi
KCPpts_273_cytb	MW228772	cytB	mitochondrial genome	Plasmodium reichenowi
KCPpts_274_cytb	MW228773	cytB	mitochondrial genome	Plasmodium reichenowi
KCPpts_275_cytb	MW228774	cytB	mitochondrial genome	Plasmodium reichenowi
KCPpts_276_cytb	MW228775	cytB	mitochondrial genome	Plasmodium gaboni
KCPpts_277_cytb	MW228776	cytB	mitochondrial genome	Plasmodium reichenowi
KCPpts_278_cytb	MW228777	cytB	mitochondrial genome	Plasmodium gaboni
KCPpts_279_cytb	MW228778	cytB	mitochondrial genome	Plasmodium gaboni
KCPpts_280_cytb	MW228779	cytB	mitochondrial genome	Plasmodium gaboni
KCPpts_281_cytb	MW228780	cytB	mitochondrial genome	Plasmodium gaboni
KCPpts_282_cytb	MW228781	cytB	mitochondrial genome	Plasmodium reichenowi
KCPpts_283_cytb	MW228782	cytB	mitochondrial genome	Plasmodium gaboni
KCPpts_284_cytb	MW228783	cytB	mitochondrial genome	Plasmodium gaboni
KCPpts_285_cytb	MW228784	cytB	mitochondrial genome	Plasmodium billcollinsi
KCPpts_286_cytb	MW228785	cytB	mitochondrial genome	Plasmodium billcollinsi
KCPpts_287_cytb	MW228786	cytB	mitochondrial genome	Plasmodium gaboni
KCPpts_288_cytb	MW228787	cytB	mitochondrial genome	Plasmodium gaboni
KCPpts_289_cytb	MW228788	cytB	mitochondrial genome	Plasmodium gaboni
KCPpts_290_cytb	MW228789	cytB	mitochondrial genome	Plasmodium gaboni
KCPpts_291_cytb	MW228790	cytB	mitochondrial genome	Hepatocystis sp.
